# Supplementary material for: The Survival of Septic Patients with Compensated Liver Cirrhosis Is Not Inferior to That of Septic Patients without Liver Cirrhosis: A Propensity Score Matching Analysis
Source: J Clin Med. 2022 Mar 15;11(6):1629. doi: 10.3390/jcm11061629 (PMC8951259; doi:10.3390/jcm11061629)
Supplement: Supplementary file 1 [file jcm-11-01629-s001.zip]

Archive with 1 entries (1 files):
- jcm-1597183-supplementary.pdf
